# Supplementary material for: Perspective-taking is associated with increased discriminability of affective states in the ventromedial prefrontal cortex
Source: Soc Cogn Affect Neurosci. 2022 May 17;17(12):1082–90. doi: 10.1093/scan/nsac035 (PMC9714424; doi:10.1093/scan/nsac035)
Supplement: nsac035_Supp [file nsac035_supp.zip]

Archive with 10 entries (10 files):
- scan-21-071-File006.tiff
- scan-21-071-File007.tiff
- scan-21-071-File008.tiff
- scan-21-071-File009.tiff
- scan-21-071-File010.tiff
- scan-21-071-File011.tiff
- scan-21-071-File012.tiff
- scan-21-071-File013.tiff
- scan-21-071-File014.tiff
- Supplementary Material.docx
